# Supplementary material for: A genetic dissection of breed composition and performance enhancement in the Alaskan sled dog
Source: BMC Genet. 2010 Jul 22;11:71. doi: 10.1186/1471-2156-11-71 (PMC2920855; doi:10.1186/1471-2156-11-71)
Supplement: Additional file 1 — Table S1. STRUCTURE run input information including the population groupings, the number of populations designated, and the result objective. Thirty datasets were investigated using the software program STRUCTURE in unsupervised cluster analyses. The datasets were categorized based on the purebred breeds and Alaskan sled dog populations utilized for exploring the ancestral origins, breed composition, and population structure of the Alaskan sled dogs. [file 1471-2156-11-71-S1.XLS]

## Sheet: Sheet1
STRUCTURE Software Settings
Sled Dog Groupings	Purebred Groupings	# of Populations, K value	Outcome
42 Unrelated Sprint dogs	None	2-6	4 Sprint Sub-populations, 5 individual dog representatives of sub-populations
42 Unrelated Distance dogs	None	2-6	4 Distance Sub-populations, 5 individual dog representatives of sub-populations
84 Unrelated Sprint & Distance dogs	None	2-10	8 Sub-populations, 5 individual dog representatives of the extreme sprint and distance racing styles
42 Unrelated Sprint dogs	141 Purebred Breeds	2	AKC breeds with 30% marker similarity to Alaskan sled dogs
42 Unrelated Distance dogs	141 Purebred Breeds	2	AKC breeds with 30% marker similarity to Alaskan sled dogs
84 Unrelated Sprint & Distance dogs	141 Purebred Breeds	2	AKC breeds with 30% marker similarity to Alaskan sled dogs
5 Extreme Sprint and 5 Extreme Distance dogs	141 AKC Breeds	5-7	Evolutionary clustering of breeds
5 Extreme Sprint and 5 Extreme Distance dogs	Related Breeds	22-23	Breed composition differences between extreme sprint & distance dogs
First ranked representative dogs from all 4 sprint sub-populations (4 individuals)	Related Breeds	22
Second ranked representative dogs from all 4 sprint sub-populations (4 individuals)	Related Breeds	22	Averaged with other sub-population representatives to define breed composition of each sprint sub-population
Third ranked representative dogs from all 4 sprint sub-populations (4 individuals)	Related Breeds	22
Fourth ranked representative dogs from all 4 sprint sub-populations (4 individuals)	Related Breeds	22
Fifth ranked representative dogs from all 4 sprint sub-populations (4 individuals)	Related Breeds	22
First ranked representative dogs from all 4 distance sub-populations (4 individuals)	Related Breeds	22
Second ranked representative dogs from all 4 distance sub-populations (4 individuals)	Related Breeds	22	Averaged with other sub-population representatives to define breed composition of each distance sub-population
Third ranked representative dogs from all 4 distance sub-populations (4 individuals)	Related Breeds	22
Fourth ranked representative dogs from all 4 distance sub-populations (4 individuals)	Related Breeds	22
Fifth ranked representative dogs from all 4 distance sub-populations (4 individuals)	Related Breeds	22
5 Best speed performers in sprint racing	Related Breeds	22	Breed composition of top speed performers for sprint racing
5 Worst speed performers in sprint racing	Related Breeds	22	Breed composition of worst speed performers for distance racing
5 Best speed performers in distance racing	Related Breeds	22	Breed composition of top speed performers for sprint racing
5 Worst speed performers in distance racing	Related Breeds	22	Breed composition of worst speed performers for distance racing
5 Best endurance performers in sprint racing	Related Breeds	22	Breed composition of top endurance performers for sprint racing
5 Worst endurance performers in sprint racing	Related Breeds	22	Breed composition of worst endurance performers for distance racing
5 Best endurance performers in distance racing	Related Breeds	22	Breed composition of top endurance performers for sprint racing
5 Worst endurance performers in distance racing	Related Breeds	22	Breed composition of worst endurance performers for distance racing
5 Best work ethic performers in sprint racing	Related Breeds	22	Breed composition of top work ethic performers for sprint racing
5 Worst work ethic performers in sprint racing	Related Breeds	22	Breed composition of worst work ethic performers for distance racing
5 Best work ethic performers in distance racing	Related Breeds	22	Breed composition of top work ethic performers for sprint racing
5 Worst work ethic performers in distance racing	Related Breeds	22	Breed composition of worst work ethic performers for distance racing
